# Supplementary material for: Comparison of Vendor-Independent Software Tools for Liver Proton Density Fat Fraction Estimation at 1.5 T
Source: Diagnostics (Basel). 2024 May 30;14(11):1138. doi: 10.3390/diagnostics14111138 (PMC11171873; doi:10.3390/diagnostics14111138)
Supplement: Supplementary file 1 [file diagnostics-14-01138-s001.zip]

Archive with 2 entries (2 files):
- S1_Measurments_in_phantoms.xlsx
- S2_Measurments_in_patients.xlsx
