# Supplementary material for: Comparison of Vendor-Independent Software Tools for Liver Proton Density Fat Fraction Estimation at 1.5 T
Source: Diagnostics (Basel). 2024 May 30;14(11):1138. doi: 10.3390/diagnostics14111138 (PMC11171873; doi:10.3390/diagnostics14111138)
Supplement: Supplementary file 1 [file diagnostics-14-01138-s001.zip › S1_Measurments_in_phantoms.xlsx]

## Sheet: Munka1
Tube	Phantom type	Method	Measured Fat Fraction (%)	True Fat Fraction (%)
O1	Public	MAG-R	1.093	0
O2	Public	MAG-R	3.583	2.6
O3	Public	MAG-R	6.171	5.3
O4	Public	MAG-R	8.687	7.9
O5	Public	MAG-R	12.389	10.5
O6	Public	MAG-R	15.395	15.7
O7	Public	MAG-R	19.058	20.9
O8	Public	MAG-R	28.609	31.2
O9	Public	MAG-R	39.014	41.3
O10	Public	MAG-R	50.069	51.4
O11	Public	MAG-R	99.836	100
I1	In-house	MAG-R	0.388	0
I2	In-house	MAG-R	3.286	2.79
I3	In-house	MAG-R	6.039	5.58
I4	In-house	MAG-R	8.983	8.37
I5	In-house	MAG-R	11.76	11.16
I6	In-house	MAG-R	16.887	16.74
I7	In-house	MAG-R	22.616	22.32
O1	Public	GC	2.821	0
O2	Public	GC	4.09	2.6
O3	Public	GC	6.334	5.3
O4	Public	GC	8.665	7.9
O5	Public	GC	12.211	10.5
O6	Public	GC	15.464	15.7
O7	Public	GC	18.466	20.9
O8	Public	GC	28.216	31.2
O9	Public	GC	38.643	41.3
O10	Public	GC	47.613	51.4
O11	Public	GC	93.917	100
I1	In-house	GC	1.288	0
I2	In-house	GC	3.567	2.79
I3	In-house	GC	5.895	5.58
I4	In-house	GC	8.484	8.37
I5	In-house	GC	10.734	11.16
I6	In-house	GC	15.697	16.74
I7	In-house	GC	21.036	22.32
O1	Public	QPBO	3.035	0
O2	Public	QPBO	4.017	2.6
O3	Public	QPBO	5.93	5.3
O4	Public	QPBO	8.16	7.9
O5	Public	QPBO	11.636	10.5
O6	Public	QPBO	14.819	15.7
O7	Public	QPBO	16.888	20.9
O8	Public	QPBO	26.658	31.2
O9	Public	QPBO	37.446	41.3
O10	Public	QPBO	67.437	51.4
O11	Public	QPBO	96.453	100
I1	In-house	QPBO	1.467	0
I2	In-house	QPBO	3.589	2.79
I3	In-house	QPBO	5.958	5.58
I4	In-house	QPBO	8.423	8.37
I5	In-house	QPBO	10.741	11.16
I6	In-house	QPBO	15.693	16.74
I7	In-house	QPBO	21.037	22.32
O1	Public	MAG	0.298	0
O2	Public	MAG	3.512	2.6
O3	Public	MAG	6.128	5.3
O4	Public	MAG	8.451	7.9
O5	Public	MAG	12.096	10.5
O6	Public	MAG	15.366	15.7
O7	Public	MAG	18.54	20.9
O8	Public	MAG	28.37	31.2
O9	Public	MAG	38.615	41.3
O10	Public	MAG	48.167	51.4
O11	Public	MAG	2.511*	100
I1	In-house	MAG	0.255	0
I2	In-house	MAG	3.215	2.79
I3	In-house	MAG	6.602	5.58
I4	In-house	MAG	8.385	8.37
I5	In-house	MAG	13.362	11.16
I6	In-house	MAG	17.657	16.74
I7	In-house	MAG	23.336	22.32
O1	Public	QPBO2	1.697	0
O2	Public	QPBO2	4.197	2.6
O3	Public	QPBO2	6.601	5.3
O4	Public	QPBO2	8.707	7.9
O5	Public	QPBO2	12.173	10.5
O6	Public	QPBO2	16.088	15.7
O7	Public	QPBO2	20.707	20.9
O8	Public	QPBO2	31.078	31.2
O9	Public	QPBO2	41.272	41.3
O10	Public	QPBO2	53.026	51.4
O11	Public	QPBO2	92.739	100
I1	In-house	QPBO2	1.467	0
I2	In-house	QPBO2	3.589	2.79
I3	In-house	QPBO2	5.958	5.58
I4	In-house	QPBO2	8.423	8.37
I5	In-house	QPBO2	10.741	11.16
I6	In-house	QPBO2	15.693	16.74
I7	In-house	QPBO2	21.037	22.32
* was swapped for correlation analysis
