# Supplementary material for: Comparison of Vendor-Independent Software Tools for Liver Proton Density Fat Fraction Estimation at 1.5 T
Source: Diagnostics (Basel). 2024 May 30;14(11):1138. doi: 10.3390/diagnostics14111138 (PMC11171873; doi:10.3390/diagnostics14111138)
Supplement: Supplementary file 1 [file diagnostics-14-01138-s001.zip › S2_Measurments_in_patients.xlsx]

## Sheet: Munka1
Case	Stage	Method	Roi	Measured Fat Fraction (%)
S0_1	S0	MAG-R	A	1.643
S0_1	S0	MAG-R	B	1.789
S0_1	S0	MAG-R	C	1.396
S0_1	S0	GC	A	2.468
S0_1	S0	GC	B	2.072
S0_1	S0	GC	C	1.526
S0_1	S0	QPBO	A	2.629
S0_1	S0	QPBO	B	2.207
S0_1	S0	QPBO	C	1.782
S0_1	S0	MAG	A	1.163
S0_1	S0	MAG	B	1.137
S0_1	S0	MAG	C	0.863
S0_2	S0	MAG-R	A	1.64
S0_2	S0	MAG-R	B	1.542
S0_2	S0	MAG-R	C	1.909
S0_2	S0	GC	A	2.334
S0_2	S0	GC	B	1.798
S0_2	S0	GC	C	2.124
S0_2	S0	QPBO	A	2.396
S0_2	S0	QPBO	B	2.04
S0_2	S0	QPBO	C	2.352
S0_2	S0	MAG	A	1.377
S0_2	S0	MAG	B	0.719
S0_2	S0	MAG	C	1.247
S0_3	S0	MAG-R	A	2.78
S0_3	S0	MAG-R	B	2.029
S0_3	S0	MAG-R	C	2.789
S0_3	S0	GC	A	3.085
S0_3	S0	GC	B	3.15
S0_3	S0	GC	C	2.849
S0_3	S0	QPBO	A	3.267
S0_3	S0	QPBO	B	3.319
S0_3	S0	QPBO	C	3.138
S0_3	S0	MAG	A	1.344
S0_3	S0	MAG	B	1.569
S0_3	S0	MAG	C	1.629
S0_4	S0	MAG-R	A	2.224
S0_4	S0	MAG-R	B	2.318
S0_4	S0	MAG-R	C	2.488
S0_4	S0	GC	A	2.763
S0_4	S0	GC	B	2.925
S0_4	S0	GC	C	3.399
S0_4	S0	QPBO	A	2.903
S0_4	S0	QPBO	B	3.118
S0_4	S0	QPBO	C	3.483
S0_4	S0	MAG	A	1.684
S0_4	S0	MAG	B	1.715
S0_4	S0	MAG	C	1.922
S0_5	S0	MAG-R	A	1.463
S0_5	S0	MAG-R	B	1.962
S0_5	S0	MAG-R	C	2.224
S0_5	S0	GC	A	2.165
S0_5	S0	GC	B	2.538
S0_5	S0	GC	C	2.894
S0_5	S0	QPBO	A	2.316
S0_5	S0	QPBO	B	2.672
S0_5	S0	QPBO	C	3.115
S0_5	S0	MAG	A	0.857
S0_5	S0	MAG	B	1.121
S0_5	S0	MAG	C	1.345
S1_1	S1	MAG-R	A	10.699
S1_1	S1	MAG-R	B	8.134
S1_1	S1	MAG-R	C	12.652
S1_1	S1	GC	A	10.31
S1_1	S1	GC	B	7.705
S1_1	S1	GC	C	10.588
S1_1	S1	QPBO	A	10.343
S1_1	S1	QPBO	B	7.731
S1_1	S1	QPBO	C	10.646
S1_1	S1	MAG	A	10.33
S1_1	S1	MAG	B	7.743
S1_1	S1	MAG	C	11.064
S1_2	S1	MAG-R	A	7.331
S1_2	S1	MAG-R	B	8.116
S1_2	S1	MAG-R	C	7.534
S1_2	S1	GC	A	6.825
S1_2	S1	GC	B	7.493
S1_2	S1	GC	C	7.127
S1_2	S1	QPBO	A	6.902
S1_2	S1	QPBO	B	7.617
S1_2	S1	QPBO	C	7.159
S1_2	S1	MAG	A	7.098
S1_2	S1	MAG	B	7.841
S1_2	S1	MAG	C	7.481
S1_3	S1	MAG-R	A	5.735
S1_3	S1	MAG-R	B	6.005
S1_3	S1	MAG-R	C	7.813
S1_3	S1	GC	A	6.248
S1_3	S1	GC	B	6.515
S1_3	S1	GC	C	6.487
S1_3	S1	QPBO	A	6.312
S1_3	S1	QPBO	B	6.587
S1_3	S1	QPBO	C	6.587
S1_3	S1	MAG	A	6.27
S1_3	S1	MAG	B	6.829
S1_3	S1	MAG	C	6.521
S1_4	S1	MAG-R	A	7.018
S1_4	S1	MAG-R	B	4.971
S1_4	S1	MAG-R	C	6.41
S1_4	S1	GC	A	6.233
S1_4	S1	GC	B	5.241
S1_4	S1	GC	C	6.126
S1_4	S1	QPBO	A	6.324
S1_4	S1	QPBO	B	5.36
S1_4	S1	QPBO	C	6.189
S1_4	S1	MAG	A	5.643
S1_4	S1	MAG	B	5.033
S1_4	S1	MAG	C	6.129
S1_5	S1	MAG-R	A	6.94
S1_5	S1	MAG-R	B	8.475
S1_5	S1	MAG-R	C	7.624
S1_5	S1	GC	A	6.364
S1_5	S1	GC	B	8.02
S1_5	S1	GC	C	7.726
S1_5	S1	QPBO	A	6.428
S1_5	S1	QPBO	B	8.058
S1_5	S1	QPBO	C	7.781
S1_5	S1	MAG	A	6.546
S1_5	S1	MAG	B	8.203
S1_5	S1	MAG	C	7.71
S2_1	S2	MAG-R	A	11.019
S2_1	S2	MAG-R	B	13.196
S2_1	S2	MAG-R	C	9.327
S2_1	S2	GC	A	10.467
S2_1	S2	GC	B	12.383
S2_1	S2	GC	C	9.185
S2_1	S2	QPBO	A	10.508
S2_1	S2	QPBO	B	12.355
S2_1	S2	QPBO	C	9.23
S2_1	S2	MAG	A	11.033
S2_1	S2	MAG	B	12.742
S2_1	S2	MAG	C	9.552
S2_2	S2	MAG-R	A	15.967
S2_2	S2	MAG-R	B	18.065
S2_2	S2	MAG-R	C	19.182
S2_2	S2	GC	A	14.611
S2_2	S2	GC	B	14.307
S2_2	S2	GC	C	16.05
S2_2	S2	QPBO	A	14.649
S2_2	S2	QPBO	B	14.331
S2_2	S2	QPBO	C	16.08
S2_2	S2	MAG	A	14.805
S2_2	S2	MAG	B	14.629
S2_2	S2	MAG	C	16.682
S2_3	S2	MAG-R	A	17.791
S2_3	S2	MAG-R	B	17.172
S2_3	S2	MAG-R	C	17.139
S2_3	S2	GC	A	15.694
S2_3	S2	GC	B	15.652
S2_3	S2	GC	C	16.124
S2_3	S2	QPBO	A	15.749
S2_3	S2	QPBO	B	15.626
S2_3	S2	QPBO	C	16.138
S2_3	S2	MAG	A	16.538
S2_3	S2	MAG	B	16.081
S2_3	S2	MAG	C	16.91
S2_4	S2	MAG-R	A	11.846
S2_4	S2	MAG-R	B	17.501
S2_4	S2	MAG-R	C	15.736
S2_4	S2	GC	A	12.408
S2_4	S2	GC	B	15.336
S2_4	S2	GC	C	14.564
S2_4	S2	QPBO	A	11.168
S2_4	S2	QPBO	B	14.949
S2_4	S2	QPBO	C	14.564
S2_4	S2	MAG	A	11.398
S2_4	S2	MAG	B	15.322
S2_4	S2	MAG	C	15.294
S2_5	S2	MAG-R	A	14.141
S2_5	S2	MAG-R	B	16.253
S2_5	S2	MAG-R	C	19.624
S2_5	S2	GC	A	13.717
S2_5	S2	GC	B	14.596
S2_5	S2	GC	C	15.13
S2_5	S2	QPBO	A	13.709
S2_5	S2	QPBO	B	14.719
S2_5	S2	QPBO	C	15.143
S2_5	S2	MAG	A	14.104
S2_5	S2	MAG	B	15.123
S2_5	S2	MAG	C	15.833
S3_1	S3	MAG-R	A	23.53
S3_1	S3	MAG-R	B	18.771
S3_1	S3	MAG-R	C	17.692
S3_1	S3	GC	A	21.319
S3_1	S3	GC	B	16.467
S3_1	S3	GC	C	17.839
S3_1	S3	QPBO	A	22.075
S3_1	S3	QPBO	B	17.794
S3_1	S3	QPBO	C	16.843
S3_1	S3	MAG	A	22.921
S3_1	S3	MAG	B	18.54
S3_1	S3	MAG	C	17.311
S3_2	S3	MAG-R	A	19.132
S3_2	S3	MAG-R	B	21.564
S3_2	S3	MAG-R	C	20.867
S3_2	S3	GC	A	17.488
S3_2	S3	GC	B	19.432
S3_2	S3	GC	C	18.712
S3_2	S3	QPBO	A	17.468
S3_2	S3	QPBO	B	19.432
S3_2	S3	QPBO	C	18.7
S3_2	S3	MAG	A	18.352
S3_2	S3	MAG	B	20.229
S3_2	S3	MAG	C	19.684
S3_3	S3	MAG-R	A	22.966
S3_3	S3	MAG-R	B	24.244
S3_3	S3	MAG-R	C	21.1
S3_3	S3	GC	A	28.094
S3_3	S3	GC	B	24.63
S3_3	S3	GC	C	20.852
S3_3	S3	QPBO	A	28.088
S3_3	S3	QPBO	B	21.552
S3_3	S3	QPBO	C	20.865
S3_3	S3	MAG	A	26.583
S3_3	S3	MAG	B	22.205
S3_3	S3	MAG	C	21.941
S3_4	S3	MAG-R	A	47.379
S3_4	S3	MAG-R	B	67.829
S3_4	S3	MAG-R	C	62.664
S3_4	S3	GC	A	26.226
S3_4	S3	GC	B	34.337
S3_4	S3	GC	C	34.21
S3_4	S3	QPBO	A	26.229
S3_4	S3	QPBO	B	34.339
S3_4	S3	QPBO	C	34.198
S3_4	S3	MAG	A	27.198
S3_4	S3	MAG	B	35.315
S3_4	S3	MAG	C	35.325
S3_5	S3	MAG-R	A	19.33
S3_5	S3	MAG-R	B	25.67
S3_5	S3	MAG-R	C	36.225
S3_5	S3	GC	A	16.98
S3_5	S3	GC	B	18.441
S3_5	S3	GC	C	20.522
S3_5	S3	QPBO	A	16.974
S3_5	S3	QPBO	B	18.498
S3_5	S3	QPBO	C	20.521
S3_5	S3	MAG	A	17.852
S3_5	S3	MAG	B	19.367
S3_5	S3	MAG	C	21.401
